# Supplementary material for: Cross-cultural adaptation and psychometric validation of the Spanish version of the SBAR-LA rubric for structured communication in nursing simulation
Source: PLoS One. 2025 Nov 25;20(11):e0337533. doi: 10.1371/journal.pone.0337533 (PMC12646441; doi:10.1371/journal.pone.0337533)
Supplement: S1 Data — (XLSX) [file pone.0337533.s001.xlsx]

## Sheet: Reviewer 1
REGISTER	CENTER	CASE NUMBER	CALL ID	SITUATION_1	SITUATION_2	SITUATION_3	SITUATION_4	BACKGROUND_5	BACKGROUND_6	BACKGROUND_7	ASSESSMENT_8	RECOMENDATION_9	RECOMENDATION_10
1	CENTER 1	1	1	1	1	1	1	1	1	1	0	1	0
2	CENTER 1	1	2	1	1	1	1	0	1	1	1	0	0
3	CENTER 1	1	3	1	0	0	1	1	1	1	1	1	0
4	CENTER 1	2	1	1	1	1	1	1	1	0	1	0	1
5	CENTER 1	2	2	1	1	0	1	1	1	1	1	0	0
6	CENTER 1	3	1	1	1	1	1	1	0	1	0	0	0
7	CENTER 1	3	2	1	1	1	1	1	0	1	1	0	0
8	CENTER 1	1	1	1	1	1	1	1	0	1	1	1	0
9	CENTER 1	2	1	0	1	1	1	1	1	1	1	1	0
10	CENTER 1	2	2	1	1	1	1	0	1	1	1	1	0
11	CENTER 1	1	1	1	0	1	0	1	1	1	1	1	1
12	CENTER 1	1	2	1	1	1	1	1	0	1	1	0	1
13	CENTER 1	2	1	1	1	1	1	1	0	1	0	0	0
14	CENTER 1	2	2	1	1	1	1	1	1	1	1	1	0
15	CENTER 1	3	1		1	1	1	1	1	1	1	1	1
16	CENTER 1	1	1	0	1	1	1	1	0	1	1	0	0
17	CENTER 1	1	1	1	1	1	0	1	1	0	1	1	1
18	CENTER 1	2	1	1	1	1	0	0	1	1	1	1	1
19	CENTER 1	2	2	1	1	0	0	1	1	1	1	0	0
20	CENTER 1	1	1	1	1	1	0	1	1	1	1	1	0
21	CENTER 1	1	2	0	0	0	0	0	0	1	1	1	1
22	CENTER 1	2	1	1	0	1	0	1	1	1	1	1	0
23	CENTER 2	1	1	1	1	0	0	1	0	1	0	1	0
24	CENTER 2	2	2	1	1	1	1	0	1	1	1	1	0
25	CENTER 2	3	3	1	1	1	1	1	1	1	1	1	0
26	CENTER 2	4	4	1	1	1	0	0	1	1	1	1	0
27	CENTER 2	5	5	1	1	1	1	1	1	1	1	0	0
28	CENTER 2	6	6	0	1	1	1	1	1	1	1	1	1
29	CENTER 2	7	7	1	1	1	1	1	1	1	1	1	1
30	CENTER 2	8	8	1	1	0	1	1	1	1	1	1	1
31	CENTER 2	9	9	1	0	1	1	1	0	1	1	1	0
32	CENTER 2	10	10	1	1	1	1	1	1	1	1	1	1
33	CENTER 2	1	1	1	1	1	1	1	1	1	0	1	0
34	CENTER 2	2	2	0	1	1	1	1	1	1	0	0	0
35	CENTER 2	3	3	1	1	1	1	0	1	1	1	1	0
36	CENTER 2	4	4	1	1	1	0	0	1	1	1	1	1
37	CENTER 2	5	5	1	1	0	1	1	0	0	0	0	0
38	CENTER 2	6	6	1	1	1	1	1	1	1	1	1	1
39	CENTER 2	7	7	1	1	0	1	0	0	1	1	1	0
40	CENTER 2	8	8	1	1	0	1	1	1	1	1	1	1
41	CENTER 2	9	9	1	1	1	1	1	0	1	1	1	1
42	CENTER 2	10	10	0	1	1	1	1	1	1	1	0	0
43	CENTER 2	11	11	1	0	1	1	1	1	1	1	1	0
44	CENTER 2	1	1	1	1	0	1	1	1	1	1	0	1
45	CENTER 2	2	2	0	0	0	1	1	0	0	0	1	0
46	CENTER 2	3	3	1	1	0	0	0	1	1	1	0	0
47	CENTER 2	4	4	1	1	0	1	1	1	1	1	0	0
48	CENTER 2	5	5	1	1	1	1	1	1	1	1	1	0
49	CENTER 2	6	6	0	1	0	0	1	1	1	1	1	0
50	CENTER 2	7	7	0	1	0	0	1	1	1	0	1	1
51	CENTER 2	8	8	1	1	1	1	1	1	1	1	1	1
52	CENTER 2	9	9	1	1	0	1	1	1	1	1	0	0
53	CENTER 2	10	10	1	1	1	1	1	1	1	1	1	1
54	CENTER 2	1	1	1	0	1	1	1	0	0	0	1	0
55	CENTER 2	2	2	0	0	0	1	0	0	0	0	0	0
56	CENTER 2	3	3	1	0	0	1	0	0	0	0	1	0
57	CENTER 2	4	4	1	0	0	1	0	0	0	1	1	0
58	CENTER 2	5	5	1	1	1	1	1	1	0	1	1	0
59	CENTER 2	6	6	1	1	1	1	1	1	1	1	0	0
60	CENTER 2	7	7	0	0	1	1	1	1	1	1	0	0
61	CENTER 2	8	8	0	0	1	1	1	1	1	1	1	0
62	CENTER 2	9	9	1	1	1	1	1	1	1	1	1	1
63	CENTER 2	10	10	1	1	1	1	1	1	1	1	1	1
64	CENTER 2	1	1	0	1	0	1	1	1	0	1	0	0
65	CENTER 2	2	2	0	1	1	1	0	1	1	1	0	0
66	CENTER 2	3	3	1	1	1	1	1	1	1	1	1	0
67	CENTER 2	4	4	1	1	0	1	1	1	1	1	1	0
68	CENTER 2	5	5	1	1	1	1	1	1	1	1	1	1
69	CENTER 2	6	6	1	0	1	1	1	1	1	1	1	0
70	CENTER 2	7	7	1	1	1	1	1	1	1	1	1	1
71	CENTER 2	8	8	1	1	1	1	1	1	1	1	1	0
72	CENTER 3	1	1	0	1	0	1	1	0	1	1	0	0
73	CENTER 3	1	2	0	1	1	1	1	1	1	1	0	0
74	CENTER 3	1	1	1	0	0	1	1	1	1	1	0	1
75	CENTER 3	1	1	1	1	1	1	0	1	0	0	0	0
76	CENTER 3	1	2	0	0	0	1	0	0	0	0	0	0
77	CENTER 3	1	1	0	1	1	1	1	0	1	1	0	0
78	CENTER 3	1	2	0	1	1	1	1	0	1	0	0	0
79	CENTER 3	1	1	0	0	0	0	1	1	1	0	0	0
80	CENTER 3	1	2	0	0	0	0	1	0	0	0	0	0
81	CENTER 3	1	1	1	1	1	0	1	1	1	1	0	0
82	CENTER 3	1	2	1	0	0	1	1	0	1	0	0	0
83	CENTER 3	1	1	0	1	1	1	0	1	1	0	1	0
84	CENTER 3	1	2	1	2	2	2	1	1	1	1	1	2
85	CENTER 3	1	1	0	1	1	1	1	1	1	1	0	0
86	CENTER 3	1	2	0	1	1	0	1	0	1	1	0	0
87	CENTER 3	1	1	1	0	0	1	1	0	1	1	0	0
88	CENTER 3	1	1	1	1	0	0	1	1	1	1	0	0
89	CENTER 3	1	1	0	0	0	1	1	1	1	1	0	0
90	CENTER 3	1	2	0	0	0	1	1	1	1	1	1	0
91	CENTER 3	1	1	1	1	1	1	1	1	1	1	1	0
92	CENTER 3	1	1	0	1	0	1	1	1	1	1	1	0
93	CENTER 3	1	1	1	0	0	1	1	1	1	1	1	0
94	CENTER 3	1	2	0	0	0	1	1	1	1	1	1	0
95	CENTER 3	1	1	1	1	1	1	1	1	1	1	1	1
96	CENTER 3	1	2	1	0	0	1	1	1	1	1	1	1
97	CENTER 3	1	1	0	0	0	1	1	1	1	1	0	1

## Sheet: Reviewer 2
REGISTER	CENTER	CASE NUMBER	CALL ID	SITUATION_1	SITUATION_2	SITUATION_3	SITUATION_4	BACKGROUND_5	BACKGROUND_6	BACKGROUND_7	ASSESSMENT_8	RECOMENDATION_9	RECOMENDATION_10
1	CENTER 1	1	1	1	1	1	1	1	1	1	0	1	0
2	CENTER 1	1	2	1	1	1	0	0	1	0	1	0	0
3	CENTER 1	1	3	0	1	0	1	1	1	1	1	1	1
4	CENTER 1	2	1	1	1	1	1	1	1	0	1	0	1
5	CENTER 1	2	2	0	1	0	1	1	1	1	1	0	0
6	CENTER 1	3	1	1	1	1	1	1	0	1	0	1	0
7	CENTER 1	3	2	1	1	1	1	1	0	1	1	0	0
8	CENTER 1	1	1	1	1	1	1	1	0	0	1	1	0
9	CENTER 1	2	1	0	1	1	1	1	1	1	1	1	0
10	CENTER 1	2	2	1	1	1	1	0	1	1	1	1	0
11	CENTER 1	1	1	1	0	1	0	1	1	1	1	1	1
12	CENTER 1	1	2	1	1	1	1	1	0	1	1	0	1
13	CENTER 1	2	1	1	1	1	1	1	0	1	0	0	0
14	CENTER 1	2	2	1	1	1	1	1	1	1	1	1	0
15	CENTER 1	3	1	1	1	1	1	1	1	1	1	1	1
16	CENTER 1	1	1	0	1	1	1	1	0	1	1	0	0
17	CENTER 1	1	1	1	1	1	0	1	1	0	1	1	1
18	CENTER 1	2	1	1	1	1	0	0	1	1	1	1	1
19	CENTER 1	2	2	1	1	0	0	1	1	1	1	0	0
20	CENTER 1	1	1	1	1	1	0	1	1	1	1	1	0
21	CENTER 1	1	2	0	0	0	0	0	0	1	1	1	1
22	CENTER 1	2	1	1	0	1	0	1	1	1	1	1	0
23	CENTER 2	1	1	1	1	0	0	1	0	1	0	1	0
24	CENTER 2	2	2	1	1	1	1	1	0	1	1	1	0
25	CENTER 2	3	3	1	1	1	1	1	1	1	1	1	0
26	CENTER 2	4	4	1	1	1	0	0	1	1	1	1	0
27	CENTER 2	5	5	1	1	1	1	0	0	0	1	1	0
28	CENTER 2	6	6	0	1	1	1	1	1	1	1	1	1
29	CENTER 2	7	7	1	1	1	1	1	0	1	1	1	1
30	CENTER 2	8	8	1	1	0	1	1	1	1	0	1	1
31	CENTER 2	9	9	1	0	1	1	0	0	1	1	1	0
32	CENTER 2	10	10	0	1	1	1	1	1	1	0	1	1
33	CENTER 2	1	1	1	1	1	1	1	1	1	0	1	0
34	CENTER 2	2	2	0	1	1	0	1	1	1	0	0	0
35	CENTER 2	3	3	1	1	0	1	1	1	1	1	1	0
36	CENTER 2	4	4	1	1	1	0	0	1	1	1	1	1
37	CENTER 2	5	5	1	1	0	1	1	0	0	0	0	0
38	CENTER 2	6	6	1	1	1	0	1	1	1	1	1	1
39	CENTER 2	7	7	1	1	0	1	0	0	1	1	1	0
40	CENTER 2	8	8	1	1	0	1	1	0	1	1	1	1
41	CENTER 2	9	9	1	1	1	1	1	1	1	1	1	1
42	CENTER 2	10	10	0	1	0	1	1	1	1	1	0	0
43	CENTER 2	11	11	1	0	1	1	1	1	1	1	1	0
44	CENTER 2	1	1	1	1	0	1	1	1	1	1	0	1
45	CENTER 2	2	2	0	0	0	1	1	0	0	1	1	0
46	CENTER 2	3	3	1	1	0	1	0	1	1	1	0	0
47	CENTER 2	4	4	1	1	0	1	1	1	0	1	0	0
48	CENTER 2	5	5	1	1	1	1	1	1	1	1	1	0
49	CENTER 2	6	6	0	1	0	1	1	1	1	1	1	0
50	CENTER 2	7	7	0	1	0	0	1	1	1	0	1	1
51	CENTER 2	8	8	1	1	1	1	1	1	1	1	1	1
52	CENTER 2	9	9	1	1	0	1	1	1	1	1	0	0
53	CENTER 2	10	10	1	1	1	1	1	1	1	1	1	1
54	CENTER 2	1	1	1	0	1	1	1	0	0	1	1	0
55	CENTER 2	2	2	0	0	0	1	0	0	0	0	0	0
56	CENTER 2	3	3	0	0	0	1	0	0	0	0	1	0
57	CENTER 2	4	4	1	0	0	1	1	0	0	1	1	0
58	CENTER 2	5	5	1	1	1	1	1	1	1	1	1	0
59	CENTER 2	6	6	1	1	1	1	1	1	1	1	0	1
60	CENTER 2	7	7	0	0	0	1	1	1	1	1	1	1
61	CENTER 2	8	8	0	0	1	1	1	1	1	1	1	0
62	CENTER 2	9	9	1	1	1	1	1	1	1	1	1	1
63	CENTER 2	10	10	1	1	1	1	1	1	1	1	1	1
64	CENTER 2	1	1	0	1	0	1	1	1	1	1	0	0
65	CENTER 2	2	2	0	0	1	1	0	1	1	1	0	0
66	CENTER 2	3	3	1	1	1	1	1	1	1	1	1	0
67	CENTER 2	4	4	1	1	1	1	1	1	1	1	1	0
68	CENTER 2	5	5	1	1	1	1	1	1	1	1	1	1
69	CENTER 2	6	6	1	0	0	1	1	1	1	1	1	0
70	CENTER 2	7	7	1	1	1	1	1	1	1	1	1	1
71	CENTER 2	8	8	1	1	1	1	1	1	1	1	1	0
72	CENTER 3	1	1	0	1	1	1	1	0	1	1	0	0
73	CENTER 3	1	2	0	1	1	1	1	1	1	1	0	0
74	CENTER 3	1	1	1	0	0	1	1	1	1	1	0	1
75	CENTER 3	1	1	1	1	1	1	0	1	0	0	0	0
76	CENTER 3	1	2	0	0	0	1	0	0	0	0	0	0
77	CENTER 3	1	1	0	1	1	1	1	0	0	1	0	0
78	CENTER 3	1	2	0	1	1	1	1	0	1	0	0	0
79	CENTER 3	1	1	0	0	0	0	1	1	1	1	0	0
80	CENTER 3	1	2	0	0	0	0	1	0	0	0	0	0
81	CENTER 3	1	1	1	1	0	1	1	1	1	1	0	0
82	CENTER 3	1	2	1	0	0	1	1	0	1	0	0	0
83	CENTER 3	1	1	0	1	1	1	1	1	1	0	1	0
84	CENTER 3	1	2	0	0	0	0	1	1	1	1	1	0
85	CENTER 3	1	1	0	1	1	1	1	1	1	1	0	0
86	CENTER 3	1	2	0	1	0	0	1	0	1	1	0	0
87	CENTER 3	1	1	1	0	0	1	1	0	1	1	0	0
88	CENTER 3	1	1	1	1	0	0	1	1	1	1	0	0
89	CENTER 3	1	1	0	0	0	1	1	1	1	1	0	0
90	CENTER 3	1	2	0	0	0	1	1	1	1	1	1	0
91	CENTER 3	1	1	1	1	1	1	1	1	1	1	1	0
92	CENTER 3	1	1	0	1	0	1	1	1	1	1	1	0
93	CENTER 3	1	1	1	0	0	1	1	1	1	1	1	0
94	CENTER 3	1	2	0	0	0	1	1	1	1	1	1	0
95	CENTER 3	1	1	1	1	1	1	1	1	1	1	1	1
96	CENTER 3	1	2	1	0	0	1	1	1	1	1	1	1
97	CENTER 3	1	1	0	0	0	1	1	1	1	1	1	1
